# Supplementary material for: Development of a loop-mediated isothermal amplification (LAMP) method for specific detection of Mycobacterium bovis
Source: PLoS Negl Trop Dis. 2021 Jan 25;15(1):e0008996. doi: 10.1371/journal.pntd.0008996 (PMC7833227; doi:10.1371/journal.pntd.0008996)
Supplement: S1 Table — (XLSX) [file pntd.0008996.s001.xlsx]

## Sheet: List of bacteria used
		S1 Table. Clinical and field isolates of M. bovis and M. tuberculosis used in this study
				sample collection information					LAMP	species identification and typing
		Bacteria species	sample ID	animal species	country	institute	year	culture media	RD4	used methods	spoligotype, PGG	MTB lineage
	1	M. bovis	C2	cattle	Zambia	UNZA	2004	solid, Ogawa	P	M-PCR, spoligotyping	SB0120	bovis
	2	M. bovis	C3	cattle	Zambia	UNZA	2004	solid, Ogawa	P	M-PCR, spoligotyping	SB0948, SCG-3	bovis
	3	M. bovis	C-4	cattle	Zambia	UNZA	2004	solid, Ogawa	P	M-PCR, spoligotyping	SB0120	bovis
	4	M. bovis	C5	cattle	Zambia	UNZA	2004	solid, Ogawa	P	M-PCR, spoligotyping	SB0120, SCG-3	bovis
	5	M. bovis	C-6	cattle	Zambia	UNZA	2004	solid, Ogawa	P	M-PCR, spoligotyping	SB0120	bovis
	6	M. bovis	C-8	cattle	Zambia	UNZA	2004	solid, Ogawa	P	M-PCR, spoligotyping	SB0120	bovis
	7	M. bovis	C11	cattle	Zambia	UNZA	2008	solid, Ogawa	P	M-PCR, spoligotyping	SB0131	bovis
	8	M. bovis	C-20	cattle	Zambia	UNZA	2004	solid, Ogawa	P	M-PCR, spoligotyping	SB0120	bovis
	9	M. bovis	C-25A	cattle	Zambia	UNZA	2004	solid, Ogawa	P	M-PCR, spoligotyping	SB0120	bovis
	10	M. bovis	C25J	cattle	Zambia	UNZA	2004	solid, Ogawa	P	M-PCR, spoligotyping	SB0120	bovis
	11	M. bovis	C-26	cattle	Zambia	UNZA	2004	solid, Ogawa	P	M-PCR	ND	bovis
	12	M. bovis	C-28	cattle	Zambia	UNZA	2004	solid, Ogawa	P	M-PCR, spoligotyping	SB0120	bovis
	13	M. bovis	C-34	cattle	Zambia	UNZA	2004	solid, Ogawa	P	M-PCR	ND	bovis
	14	M. bovis	C39	cattle	Zambia	UNZA	2004	solid, Ogawa	P	M-PCR, spoligotyping	SB0120, SCG-3	bovis
	15	M. bovis	C42	cattle	Zambia	UNZA	2004	solid, Ogawa	P	M-PCR, spoligotyping	SB0120	bovis
	16	M. bovis	C-43	cattle	Zambia	UNZA	2004	solid, Ogawa	P	M-PCR, 16S	ND, contamination, Pseudomonas sp.	bovis
	17	M. bovis	C46	cattle	Zambia	UNZA	2004	solid, Ogawa	P	M-PCR, spoligotyping	SB0120	bovis
	18	M. bovis	C-51	cattle	Zambia	UNZA	2004	solid, Ogawa	P	M-PCR, spoligotyping	SB0120	bovis
	19	M. bovis	C1-1	cattle	Zambia	UNZA	2007	solid, Ogawa	P	M-PCR, spoligotyping	SB0131, SCG-2	bovis
	20	M. bovis	C1-2	cattle	Zambia	UNZA	2007	solid, Ogawa	P	M-PCR, spoligotyping	SB0131	bovis
	21	M. bovis	C1-3	cattle	Zambia	UNZA	2007	solid, Ogawa	P	M-PCR, spoligotyping	SB0131	bovis
	22	M. bovis	C1-4	cattle	Zambia	UNZA	2004	solid, Ogawa	P	M-PCR, spoligotyping	SB0120	bovis
	23	M. bovis	C1-5	cattle	Zambia	UNZA	2007	solid, Ogawa	P	M-PCR, spoligotyping	SB0131	bovis
	24	M. bovis	C1-7	cattle	Zambia	UNZA	2007	solid, Ogawa	P	M-PCR, spoligotyping	SB0131	bovis
	25	M. bovis	C1-15	cattle	Zambia	UNZA	2007	solid, Ogawa	P	M-PCR, spoligotyping	SB0131	bovis
	26	M. bovis	C1-16	cattle	Zambia	UNZA	2007	solid, Ogawa	P	M-PCR, spoligotyping	SB0131	bovis
	27	M. bovis	C1-17	cattle	Zambia	UNZA	2007	solid, Ogawa	P	M-PCR, spoligotyping	SB0131	bovis
	28	M. bovis	C1-18	cattle	Zambia	UNZA	2007	solid, Ogawa	P	M-PCR, spoligotyping	SB0131	bovis
	29	M. bovis	Cattle 1-44	cattle	Zambia	UNZA	2007	solid, Ogawa	P	M-PCR, spoligotyping	SB0120	bovis
	30	M. bovis	Lusaka 003	cattle	Zambia	UNZA	2009	solid, Ogawa	P	M-PCR, spoligotyping	SB0131	bovis
	31	M. bovis	Kabwe 1-10	cattle	Zambia	UNZA	2008	solid, Ogawa	P	M-PCR, spoligotyping	SB0131	bovis
	32	M. bovis	Kabwe 2-10	cattle	Zambia	UNZA	2008	solid, Ogawa	P	M-PCR, spoligotyping	SB0131	bovis
	33	M. bovis	Kabwe 3-10	cattle	Zambia	UNZA	2008	solid, Ogawa	P	M-PCR, spoligotyping	SB0131	bovis
	34	M. bovis	Kabwe 4-10	cattle	Zambia	UNZA	2008	solid, Ogawa	P	M-PCR, spoligotyping	SB0131	bovis
	35	M. bovis	6 Chongwe	cattle	Zambia	UNZA	2004	solid, Ogawa	P	M-PCR, spoligotyping	SB0131, SCG-2	bovis
	36	M. bovis	Zam-3	cattle	Zambia	UNZA	2008	solid, Ogawa	P	M-PCR, spoligotyping	SB0948, SCG-3	bovis
	37	M. bovis	Zam-4	cattle	Zambia	UNZA	2008	solid, Ogawa	P	M-PCR, spoligotyping	SB0131, SCG-2	bovis
	38	M. bovis	Zam-5	cattle	Zambia	UNZA	2008	solid, Ogawa	P	M-PCR, spoligotyping	SB0131, SCG-2	bovis
	39	M. bovis	Zam-6	cattle	Zambia	UNZA	2008	solid, Ogawa	P	M-PCR, spoligotyping	SB0131	bovis
	40	M. bovis	Zam-8	cattle	Zambia	UNZA	2008	solid, Ogawa	P	M-PCR, spoligotyping	SB0131	bovis
	41	M. bovis	BL-10	lechwe	Zambia	UNZA	2006	solid, Ogawa	P	M-PCR, spoligotyping	SB0120	bovis
	42	M. bovis	BL-14	lechwe	Zambia	UNZA	2006	solid, Ogawa	P	M-PCR, spoligotyping	SB0120	bovis
	43	M. bovis	BL-20	lechwe	Zambia	UNZA	2006	solid, Ogawa	P	M-PCR, spoligotyping	SB0120	bovis
	44	M. bovis	BL-21	lechwe	Zambia	UNZA	2006	solid, Ogawa	P	M-PCR, spoligotyping	SB0120	bovis
	45	M. bovis	LL-1	lechwe	Zambia	UNZA	2006	solid, Ogawa	P	M-PCR, spoligotyping	SB0120	bovis
	46	M. bovis	LL-2	lechwe	Zambia	UNZA	2006	solid, Ogawa	P	M-PCR, spoligotyping	SB0120	bovis
	47	M. bovis	LL-8	lechwe	Zambia	UNZA	2006	solid, Ogawa	P	M-PCR, spoligotyping	SB0120, SCG-3	bovis
	48	M. bovis	LL-11	lechwe	Zambia	UNZA	2006	solid, Ogawa	P	M-PCR, spoligotyping	SB0120	bovis
	49	M. bovis	LL-12	lechwe	Zambia	UNZA	2006	solid, Ogawa	P	M-PCR, spoligotyping	SB0120	bovis
	50	M. bovis	LL-18	lechwe	Zambia	UNZA	2006	solid, Ogawa	P	M-PCR, spoligotyping	SB0120	bovis
	51	M. bovis	LL-20	lechwe	Zambia	UNZA	2006	solid, Ogawa	P	M-PCR, spoligotyping	SB0120	bovis
	52	M. bovis	L090-1	human	Zambia	UTH	2011	liquid, MGIT	P	Capilia TB, spoligotyping	656573777777600	bovis
	53	M. bovis	1199	human	Zambia	UTH	2013	liquid, MGIT	P	Capilia TB, spoligotyping	676773777777600	bovis
	54	M. bovis	24189 (55)	human	Zambia	UTH	2016	liquid, MGIT	P	Capilia TB, spoligotyping	676773777777600	bovis
	55	M. bovis	24208 (56)	human	Zambia	UTH	2016	liquid, MGIT	P	Capilia TB, spoligotyping	656573777761600	bovis
	56	M. bovis	P2398/CS-L2	cattle	Malawi	CS abattoir	2019	Not cultured	P	M-PCR, spoligotyping	656573777777600	bovis
	57	M. bovis	P2398/CS-L3	cattle	Malawi	CS abattoir	2019	Not cultured	P	M-PCR, spoligotyping	664073777777200	bovis
	58	M. bovis	P2398/CS-L9	cattle	Malawi	CS abattoir	2019	Not cultured	P	M-PCR, spoligotyping	256433777402600	bovis
	59	M. bovis	P2398/CS-L12	cattle	Malawi	CS abattoir	2019	Not cultured	P	M-PCR, spoligotyping	656573777777600	bovis
	60	M. bovis	P2398/CS-L17	cattle	Malawi	CS abattoir	2019	Not cultured	P	M-PCR, spoligotyping	256433777402600	bovis
	61	M. bovis	P2398/CS-L20	cattle	Malawi	CS abattoir	2019	Not cultured	P	M-PCR, spoligotyping	256433777402600	bovis
	62	M. bovis	P2398/CS-L21	cattle	Malawi	CS abattoir	2019	Not cultured	P	M-PCR, spoligotyping	656573777777600	bovis
	63	M. bovis	P2398/CS-L23	cattle	Malawi	CS abattoir	2019	Not cultured	P	M-PCR, spoligotyping	656573777777600	bovis
	64	M. bovis	P2398/CS-L76	cattle	Malawi	CS abattoir	2019	Not cultured	P	M-PCR, spoligotyping	664073777777200	bovis
	65	M. bovis	P2398/CS-L79	cattle	Malawi	CS abattoir	2019	Not cultured	P	M-PCR, spoligotyping	656573777777600	bovis
	1	M. tuberculosis	3235	human	Zambia	UTH	2014	liquid, MGIT	N	Capilia TB, spoligotyping	577777606060771	Lineage 4
	2	M. tuberculosis	4936	human	Zambia	UTH	2014	liquid, MGIT	N	Capilia TB, spoligotyping	577776777760601	Lineage 4
	3	M. tuberculosis	5182	human	Zambia	UTH	2014	liquid, MGIT	N	Capilia TB, spoligotyping	677777607760771	Lineage 4
	4	M. tuberculosis	5525	human	Zambia	UTH	2014	liquid, MGIT	N	Capilia TB, spoligotyping	703777740003171	Lineage 3
	5	M. tuberculosis	5556	human	Zambia	UTH	2014	liquid, MGIT	N	Capilia TB, spoligotyping	777777606060771	Lineage 4
	6	M. tuberculosis	6607	human	Zambia	UTH	2014	liquid, MGIT	N	Capilia TB, spoligotyping	777777606060731	Lineage 4
	7	M. tuberculosis	7441	human	Zambia	UTH	2014	liquid, MGIT	N	Capilia TB, spoligotyping	777777777760771	Lineage 4
	8	M. tuberculosis	7818	human	Zambia	UTH	2014	liquid, MGIT	N	Capilia TB, spoligotyping	743777777760700	Lineage 4
	9	M. tuberculosis	7849	human	Zambia	UTH	2014	liquid, MGIT	N	Capilia TB, spoligotyping	777777604060731	Lineage 4
	10	M. tuberculosis	8529	human	Zambia	UTH	2014	liquid, MGIT	N	spoligotyping	777777607760771	Lineage 4
	11	M. tuberculosis	8816	human	Zambia	UTH	2014	liquid, MGIT	N	Capilia TB, spoligotyping	777417606060731	Lineage 4
	12	M. tuberculosis	9114	human	Zambia	UTH	2014	liquid, MGIT	N	Capilia TB, spoligotyping	77777606060671	Lineage 4
	13	M. tuberculosis	9711	human	Zambia	UTH	2015	liquid, MGIT	N	ND	ND	ND
	14	M. tuberculosis	9783	human	Zambia	UTH	2015	liquid, MGIT	N	Capilia TB, pncA	ND	ND
	15	M. tuberculosis	20011	human	Zambia	UTH	2015	liquid, MGIT	N	Capilia TB, spoligotyping	777177606060771	Lineage 4
	16	M. tuberculosis	20049	human	Zambia	UTH	2015	liquid, MGIT	N	Capilia TB, spoligotyping	703377400001771	Lineage 3
	17	M. tuberculosis	OM-1	human	Japan	OPIPH	2000~9	solid, Ogawa	N	spoligotyping	Beijing	Lineage 2
	18	M. tuberculosis	OM-3	human	Japan	OPIPH	2000~9	solid, Ogawa	N	spoligotyping	Beijing	Lineage 2
	19	M. tuberculosis	OM-5	human	Japan	OPIPH	2004	solid, Ogawa	N	spoligotyping	Beijing	Lineage 2
	20	M. tuberculosis	OM-7	human	Japan	OPIPH	2000~9	solid, Ogawa	N	spoligotyping	SIT42, LAM9	Lineage 4
	21	M. tuberculosis	OM-15	human	Japan	OPIPH	2000~9	solid, Ogawa	N	spoligotyping	SIT52, T2	Lineage 4
	22	M. tuberculosis	OM-25	human	Japan	OPIPH	2000~9	solid, Ogawa	N	spoligotyping	SIT523, pre-Beijing	Lineage 2
	23	M. tuberculosis	OM-35	human	Japan	OPIPH	2000~9	solid, Ogawa	N	spoligotyping	SIT53, T1	Lineage 4
	24	M. tuberculosis	OM-49	human	Japan	OPIPH	2000~9	solid, Ogawa	N	spoligotyping	Beijing	Lineage 2
	25	M. tuberculosis	OM-76	human	Japan	OPIPH	2000~9	solid, Ogawa	N	spoligotyping	SIT20, LAM1	Lineage 4
	26	M. tuberculosis	OM-87	human	Japan	OPIPH	2000~9	solid, Ogawa	N	spoligotyping	LAM, undesignated	Lineage 4
	27	M. tuberculosis	OM-09-32	human	Japan	OPIPH	2000~9	solid, Ogawa	N	spoligotyping	Beijing	Lineage 2
	28	M. tuberculosis	OM-09-56	human	Japan	OPIPH	2000~9	solid, Ogawa	N	spoligotyping	T3-OSA	Lineage 4
	29	M. tuberculosis	OM-09-63	human	Japan	OPIPH	2008	solid, Ogawa	N	spoligotyping	Beijing	Lineage 2
	30	M. tuberculosis	OM-09-67	human	Japan	OPIPH	2000~9	solid, Ogawa	N	spoligotyping	Beijing	Lineage 2
	31	M. tuberculosis	OM-09-88	human	Japan	OPIPH	2000~9	solid, Ogawa	N	spoligotyping	Beijing	Lineage 2
	32	M. tuberculosis	06-13	human	Japan	OPIPH	2006	solid, Ogawa	N	rpoB, gyrA	PGG3	Lineage 4
	33	M. tuberculosis	06-82	human	Japan	OPIPH	2006	solid, Ogawa	N	rpoB, gyrA	ND	ND
	34	M. tuberculosis	07-21	human	Japan	OPIPH	2007	solid, Ogawa	N	rpoB, gyrA	ND	ND
	35	M. tuberculosis	07-49	human	Japan	OPIPH	2007	solid, Ogawa	N	rpoB, gyrA	ND	ND
	36	M. tuberculosis	07-61	human	Japan	OPIPH	2007	solid, Ogawa	N	rpoB, gyrA	PGG3	Lineage 4
	37	M. tuberculosis	07-81	human	Japan	OPIPH	2007	solid, Ogawa	N	rpoB, gyrA	ND	ND
	38	M. tuberculosis	08-10	human	Japan	OPIPH	2008	solid, Ogawa	N	rpoB, gyrA	ND	ND
	39	M. tuberculosis	09-08	human	Japan	OPIPH	2009	solid, Ogawa	N	rpoB, gyrA	ND	ND
	40	M. tuberculosis	09-09	human	Japan	OPIPH	2009	solid, Ogawa	N	rpoB, gyrA	ND	ND
	UNZA: University of Zambia, Veterinary School; UTH: University Teacing Hostipal; CS: Cold storage abattoir; OPIPH: Osaka Prefecture Institute of Public Health,
	P: positive, N: negative, M-PCR: MTC-discrimination multiplex PCR; ND: Not determined
